# Supplementary material for: miR-423-5p and miR-92a-3p in Alzheimer’s disease: relationship with pathology and cognition
Source: Front Aging Neurosci. 2025 Jul 22;17:1637368. doi: 10.3389/fnagi.2025.1637368 (PMC12321855; doi:10.3389/fnagi.2025.1637368)
Supplement: Supplementary file 2 [file Supplementary_file_1.xlsx]

## Sheet: miR-423-5p
miRDB	TargetScan	overlapping target genes
AATK	ABCA9	AMBRA1
ABCB5	AC006486.1	APOOL
ABCC5	AC010441.1	ASB14
ABCD1	ACHE	ASB6
ABCF2	AGAP2	ATG13
ABR	AJUBA	ATP8B2
ACACA	AK1	ATXN7L3
ACADS	AL020996.1	BAP1
ACAP3	AMBRA1	C20orf27
ADAM30	ANGPTL2	CADM3
ADAMTS10	ANKRD52	CASP2
ADAR	AP2M1	CDC42SE1
ADCK1	APOOL	CELSR2
ADD1	ASB14	CNBP
ADGRG6	ASB6	CNTN2
ADGRL1	ATG13	CREBZF
ADRA1B	ATP8B2	CYP4F22
AGAP1	ATXN7L3	DCUN1D3
ALDH1A2	AZGP1	DDX6
ALX4	BAP1	DLGAP3
AMBRA1	BAZ2A	DOLPP1
AMER3	BCAS3	DVL3
ANO10	BMP8A	DYRK1B
ANP32A	BMPR2	EIF4A1
ANPEP	C15orf52	FAM172A
APBB1	C20orf196	FAM222B
APOOL	C20orf27	FBXL16
ARFGAP2	CADM3	FKBP4
ARHGAP4	CASP2	FMNL3
ARHGDIA	CBX5	FOSL2
ARHGEF10L	CDC42SE1	FOXP4
ARHGEF18	CELSR2	GDF11
ARHGEF4	CHRM3	GK5
ARID1A	CNBP	GLP1R
ARPC5	CNTN2	GRHL2
ARRB2	CREBZF	GRM1
ASB14	CRTC2	GRM4
ASB16	CTDNEP1	HNRNPUL1
ASB2	CYP4F22	IDH2
ASB6	CYTH2	INO80
ASIC4	DAAM2	KLC2
ASPH	DBP	KLHL3
ATCAY	DCUN1D3	LHX6
ATG13	DDX6	MAP7D1
ATG4D	DERL3	MARK2
ATN1	DKFZP761J1410	MYBL2
ATP10B	DLGAP3	MYO1D
ATP11B	DLGAP4	N4BP3
ATP11C	DOLPP1	NAALADL1
ATP2A3	DVL3	NACC1
ATP6V0D1	DYRK1B	NAGPA
ATP6V1E1	EFNA3	NAV1
ATP6V1FNB	EIF4A1	NFIX
ATP6V1G2	ELAVL3	NGF
ATP8B2	ELOVL3	NGFR
ATXN7L3	ENGASE	NMNAT2
AWAT1	ERBB2	NNAT
B3GNT7	ERF	NTN1
B4GALNT1	EVX1	NUMBL
B4GALT3	FAM127A	ODC1
BACH2	FAM127B	PA2G4
BAHCC1	FAM127C	PAK3
BAIAP2	FAM168A	PBX2
BAP1	FAM172A	PDAP1
BBS5	FAM222B	PER1
BCAN	FBRS	PITPNM2
BCORL1	FBXL16	PKIA
BEND3	FKBP4	PLCB1
BGN	FKBP5	PRKACA
BHMG1	FLJ27365	RAB5B
BICDL1	FLNB	RASAL2
BMF	FMNL3	RASL10B
BMP8B	FOSL2	RFFL
BSPRY	FOXP4	RIMS4
BTBD9	G3BP1	RNF165
C16orf70	GAL3ST4	RNF43
C1QTNF6	GDF11	RNPEPL1
C20orf27	GDF5OS	RPRM
C3orf56	GK5	S1PR1
C6orf223	GLIPR2	SHANK3
C9orf62	GLP1R	SLC20A2
CACNA1C	GLYR1	SMARCC2
CACNA1S	GMPPB	SMG6
CACNA2D2	GRHL2	SMIM3
CACNG3	GRM1	SNPH
CACTIN	GRM4	SOX12
CADM3	GRWD1	SPRED3
CALM3	HIST1H3I	SRM
CALML5	HM13	STK24
CALN1	HNRNPUL1	STK32B
CAMKK1	IDH2	SYP
CAPN15	IGF2BP1	TBC1D16
CASKIN2	INO80	TEF
CASP2	KAT7	THBS3
CASTOR2	KCNC3	TMEM41A
CBFA2T3	KCNK5	TPCN1
CBX6	KDM2A	TSPAN3
CC2D1A	KLC2	TSPYL2
CCDC155	KLHL26	TYRO3
CCDC28B	KLHL3	USF2
CCDC33	LHX6	VGF
CCDC68	MAMSTR	WIPF2
CCDC85C	MAP3K3	WNT9B
CCL22	MAP7D1	ZMYM4
CCNF	MARK2	ZNF608
CD1C	MARK4	ZNF609
CD209	MED16
CD276	MED22
CD44	METRN
CDC20B	MFAP2
CDC42	MGLL
CDC42SE1	MKS1
CDH19	MPRIP
CDH5	MYBL2
CDK5R2	MYO1D
CDKN1A	MYO9B
CDPF1	N4BP3
CDSN	NAALADL1
CEBPB	NACC1
CECR2	NAGPA
CELF5	NAV1
CELSR2	NBEAL2
CELSR3	NDST1
CEND1	NFAM1
CENPP	NFATC4
CEP44	NFIX
CERS1	NGF
CETN1	NGFR
CHD3	NKIRAS2
CHIT1	NMNAT2
CHL1	NNAT
CHRND	NPTXR
CHST3	NRXN2
CIC	NTN1
CINP	NUCB1
CLCN4	NUMBL
CLCN7	ODC1
CLDN15	ONECUT3
CLDN23	OTUD7B
CLEC7A	PA2G4
CLIP2	PAK3
CLTB	PAOX
CMKLR1	PBX2
CNBP	PCYOX1
CNTN2	PDAP1
COL1A1	PDE1B
COL4A6	PER1
COPS7B	PEX16
CORO2B	PITPNM2
CPEB1	PKIA
CPLX2	PLCB1
CPSF4	PRKACA
CPTP	RAB5B
CREBZF	RABIF
CRHR2	RAD23A
CRIP3	RAD51L3-RFFL
CSF1	RASAL2
CSMD2	RASL10B
CTDSP1	RFFL
CTDSP2	RIMS4
CTNND2	RNF165
CXCL16	RNF19B
CYP4F22	RNF43
DAB2IP	RNF5
DAP	RNPEPL1
DCUN1D3	RP11-195F19.5
DDIT4	RP11-793H13.10
DDX46	RPRM
DDX54	S1PR1
DDX6	SHANK3
DGKE	SLC20A2
DIAPH1	SLC24A4
DIDO1	SLCO2A1
DISC1	SMARCC2
DISP3	SMARCD1
DIXDC1	SMG6
DLGAP3	SMIM3
DLK1	SNPH
DMTN	SOX12
DMWD	SPRED3
DNALI1	SRM
DOCK3	SRRD
DOLPP1	SRRM3
DPF1	SRRM4
DTNA	SSBP3-AS1
DUSP8	STK24
DVL1	STK32B
DVL3	SUPT6H
DYRK1A	SYCN
DYRK1B	SYP
ECEL1	TBC1D16
EFNB2	TCF23
EFR3B	TEF
EGFL7	TGFBR3
EGFR	THBS3
EIF4A1	THRA
ELF4	THTPA
ELFN2	TMEM120B
ELN	TMEM41A
EMP2	TMUB2
ENC1	TNRC6B
EPG5	TOM1
EPHB3	TPCN1
EPHB4	TRIM41
ERC1	TRIOBP
ERCC6L2	TRNP1
ERI3	TSPAN3
ESRRB	TSPYL2
EVA1C	TYRO3
EVC	U2AF2
F8A1	UBALD1
FAM102A	UBE2R2
FAM114A2	UQCC1
FAM172A	URM1
FAM189A1	USF2
FAM219A	VEZF1
FAM222A	VGF
FAM222B	VPS37D
FAP	WBSCR27
FBXL16	WIPF2
FGFR3	WNT9B
FIGNL2	WT1
FKBP4	WWC1
FKRP	YIF1A
FMNL3	ZBTB7B
FMR1NB	ZDHHC5
FOSB	ZMAT3
FOSL2	ZMYM4
FOXI2	ZNF608
FOXK1	ZNF609
FOXM1	ZNF772
FOXP4	ZNF787
FRAT1
FRMD3
FRMPD3
G3BP2
GAB4
GABRR2
GANC
GCM1
GDF11
GHDC
GK5
GLP1R
GLYCTK
GNA12
GNAI2
GOLGA4
GOLGA7B
GPATCH8
GPC6
GPR173
GRHL2
GRM1
GRM4
GSS
GVQW3
GYS1
H6PD
HAP1
HAPLN3
HCN4
HDDC3
HDGF
HEMK1
HERPUD1
HES7
HIC2
HID1
HNRNPUL1
HOXB9
HRH2
HSPA12A
HSPA1L
HTR3A
HTT
HVCN1
ICOSLG
IDH2
IER5L
IGSF8
IL17A
IL24
IMP4
IMPDH1
INKA2
INO80
INO80D
IQGAP3
IQSEC1
IQSEC3
IRF1
IRF2BP1
ITGA5
ITSN1
JAG2
JPH1
JUP
KAAG1
KAT6A
KCNAB2
KCNC1
KCNC4
KCNIP3
KCTD15
KDM5B
KDM6B
KEAP1
KHDC1L
KLC2
KLF1
KLHDC7B
KLHL29
KLHL3
KLK4
KLK9
KMT2B
KREMEN1
KRT77
KRT82
KRTAP2-2
KRTAP5-9
KSR2
KYAT1
LARGE2
LASP1
LATS1
LDB1
LGI3
LHX3
LHX6
LIMK1
LIMK2
LMF1
LMNB2
LNPK
LOC283710
LOC390877
LOC730098
LRRC27
LRRC47
LY6D
LYNX1
LZTS3
MAFF
MAP1LC3A
MAP3K9
MAP7D1
MAPK4
MAPKAPK3
MAPKBP1
MARK2
MAVS
MCRIP1
MED10
MED28
MEF2D
METTL21A
METTL27
MFGE8
MFSD12
MGAT3
MICALL1
MICOS10
MKNK2
MKRN2
MLEC
MLLT1
MLPH
MLST8
MLX
MMP14
MN1
MNT
MORC2
MPP1
MPV17
MRAS
MRC2
MRFAP1L1
MRPS5
MSL2
MSTN
MTR
MUL1
MYBL2
MYMX
MYO1D
MYRF
MYT1L
N4BP3
NAALADL1
NACC1
NAGPA
NAT16
NAT8L
NAV1
NCKIPSD
NCS1
NECTIN1
NEURL1B
NEXMIF
NFATC2
NFIB
NFIC
NFIX
NGF
NGFR
NIT1
NKX3-2
NMNAT2
NNAT
NOS1AP
NPM2
NRSN2
NSL1
NTN1
NUDC
NUMBL
OBSL1
ODC1
ODF3L1
OLFML2B
OPA3
OSCAR
OTUB2
OTUD5
PA2G4
PACS1
PAK3
PALM
PAPPA2
PAQR8
PAX2
PAX9
PBX2
PCBP3
PCIF1
PDAP1
PDCD1
PDGFRB
PDK2
PDPK1
PDXP
PER1
PERM1
PEX26
PFAS
PGRMC2
PHF24
PHOSPHO1
PIP5K1C
PISD
PITPNM2
PKIA
PLA2G6
PLBD2
PLCB1
PLEKHG4B
PLEKHM1
PLEKHO1
PML
PNKD
PPAN-P2RY11
PPARD
PPIB
PPP5D1
PRAF2
PRG2
PRICKLE3
PRKACA
PRKCQ
PRM2
PRPH2
PRR12
PRR35
PRX
PSME3
PTGFR
PTK2B
PVALB
PYCR2
PYGB
R3HDM4
RAB40C
RAB5B
RAB6B
RAB8A
RAB9B
RAC2
RAD9B
RANBP1
RAP2B
RASAL2
RASL10B
RBBP4
RBFOX2
RBM5
RCC1
RCC1L
RELL2
REN
REXO1
RFFL
RGMA
RIMS4
RLIM
RNF165
RNF187
RNF24
RNF43
RNPEPL1
ROR2
RPRM
RPS6KA4
RPUSD1
RTEL1
RTL10
RTP1
S100A16
S1PR1
SAMD4B
SAP30BP
SBK1
SCAF1
SCAMP5
SCN1A
SCN4A
SCN5A
SCN7A
SDK1
SDR16C5
SELENON
SELL
SEMA4F
SEPT6
SEPT9
SERPINB12
SERPIND1
SEZ6L2
SGSM1
SH3PXD2A
SHANK1
SHANK2
SHANK3
SHISAL1
SLC11A2
SLC17A4
SLC20A2
SLC23A2
SLC38A3
SLC38A7
SLC43A2
SLC44A2
SLC48A1
SLC4A2
SLC4A3
SLC52A3
SLC5A6
SLC6A9
SLC8A3
SLC9A1
SLFNL1
SMARCC2
SMG6
SMIM3
SMOX
SNED1
SNPH
SNX19
SOGA1
SOX12
SP6
SP8
SPATA2
SPIN1
SPOCK2
SPPL3
SPRED3
SPRY4
SQSTM1
SRC
SREBF2
SRF
SRM
SRMS
SSC4D
SSNA1
SSX2
SSX2B
ST6GALNAC6
ST8SIA2
ST8SIA3
STAT5A
STK24
STK32B
STK39
STK40
STRIP2
STRN4
STUM
STX2
SUFU
SUPT3H
SYDE2
SYNGAP1
SYNGR3
SYP
TAF1C
TANC2
TBC1D16
TBX6
TCAIM
TCL1B
TCP1
TEAD2
TEC
TECR
TEF
TENT5D
TFDP2
TFE3
TFEB
THBS3
THEM4
THY1
TLN2
TLNRD1
TMBIM6
TMEM134
TMEM150A
TMEM173
TMEM183A
TMEM183B
TMEM184B
TMEM187
TMEM189
TMEM201
TMEM229B
TMEM25
TMEM41A
TMEM68
TMUB1
TNFAIP8L1
TNIK
TP73
TPCN1
TRABD2B
TRIM11
TRIM14
TRIM26
TRIM5
TRIM65
TRPM2
TSPAN11
TSPAN18
TSPAN3
TSPYL2
TSPYL6
TTC28
TYRO3
UBA52
UBE2L3
UBE2O
UBR2
USF2
USP2
VENTX
VGF
VSX1
VSX2
WASF2
WDR41
WDR5
WFIKKN2
WIPF2
WNT3
WNT3A
WNT9B
XBP1
YPEL4
YY1AP1
ZBTB4
ZBTB46
ZC3H7B
ZDHHC6
ZFPL1
ZMYM4
ZNF177
ZNF316
ZNF341
ZNF500
ZNF559-ZNF177
ZNF608
ZNF609
ZNF704
ZNF84
ZNF853
ZNF865
ZNRF1

## Sheet: miR-92a-3p
miRDB	TargetScan	overlapping target genes
B3GALT2	CD69	ABHD13
CD69	DCAF6	ACOX1
FNIP1	FBXW7	ACTC1
G3BP2	FNIP1	ADAM10
SLC12A5	B3GALT2	ADAM19
FBXW7	RAB23	ADAM23
MAN2A1	HIPK3	ADAMTSL1
HIPK3	MAN2A1	ADAMTSL3
BTG2	BTG2	ADCY3
MAP2K4	GLRA1	ADM
MYO1B	RPL15	ADO
SLC17A6	CLDN11	ADRB1
RAB23	MYO1B	AFF1
C21orf91	SNAPC1	AFF3
FBN1	SLC12A5	AFF4
PIKFYVE	PPCS	AGGF1
DOCK9	BCAT2	AGO3
ITGAV	ZFYVE21	AHCYL1
KLF4	NSF	AIDA
GLRA1	LHFPL2	AIFM1
EFR3A	UGP2	ANGPTL2
UGP2	ERGIC2	ANKIB1
FNIP2	MAP2K4	ANKRD13C
GTF2A1	FAM150B	ANKRD44
USP28	PCOLCE2	ANO8
DNAJB9	FAM20C	ANP32E
DCAF6	BTLA	APPL1
SYN2	CHST1	ARF1
LHFPL2	NKX2-3	ARFGEF1
RIC1	PTAR1	ARFGEF2
CDK16	ANP32E	ARHGAP29
NSF	TCF21	ARHGEF17
NCKAP5	KIAA1279	ARID1B
SCN8A	TOB1	ARMC1
RNF38	SPRYD4	ARPC2
FAM160B1	CNEP1R1	ARPP19
ZFC3H1	GRAMD3	ARRDC3
PTAR1	CNIH1	ARRDC4
SESN3	UBXN4	ASB7
GPR180	EPB41L4A-AS2	ASPH
NOX4	DUS2	ASPN
KLHL14	KLF4	ATG14
NEFM	TGIF1	ATL3
MORC3	CBLN4	ATP2A2
GOLGA3	NEFM	ATP2B4
COG3	RBM47	ATP6V1B2
RBM27	MORC3	ATP7A
CADM2	IDH1	ATP8B1
PLEKHA1	G3BP2	ATRX
USP36	DUSP10	ATXN1
PPCS	KIAA1432	ATXN1L
JMY	KLF2	ATXN3
SGK3	GPR180	ATXN7
SNX13	SLC25A32	AURKA
GNAQ	DKK3	AXL
ADAM10	ARMC1	AZIN1
GID4	FHL2	B3GALT2
TECPR2	TEAD1	BAZ2B
RGS17	KLHL14	BCAT2
PTEN	ADRB1	BCL11B
ERGIC2	SLC17A6	BCL2L11
RHPN2	MOAP1	BCL9
PCDH11X	TAGAP	BMPR2
MAGEC2	DUSP5	BRMS1L
DENND1B	PPP1R37	BSDC1
BCL11B	SNN	BSN
EDEM1	KIAA1109	BTG2
ARID1B	CHCHD10	BTLA
ZFYVE21	FAM19A1	C11orf24
SLC25A32	RSBN1	C18orf25
BCL2L11	NECAP1	C20orf194
MIER1	RAP1B	C21orf91
CPEB3	SRPR	C2CD4C
CDCA7L	OAZ3	C2orf69
CCNJL	USP28	C5orf24
HAND2	TMF1	C5orf30
CBLN4	RNF38	C6orf62
ATXN1	SHOX	C8orf44-SGK3
HIVEP1	PLEKHB2	CACNA1I
SYNJ1	CHST7	CADM2
GIT2	TMEM229A	CALN1
EPG5	CEP41	CAMK2A
ADGRF2	ARRDC3	CASD1
SPRYD4	RHPN2	CBFA2T3
TBL1XR1	RNF141	CBLN4
LATS2	GNAQ	CCNC
CUX1	PLEKHA1	CCNE2
ANKRD28	JOSD1	CCNJL
ACTC1	AARS	CCSER2
MAP1B	MIA3	CCT6A
SLX4	CDCA7L	CD2AP
KIAA1109	HAND1	CD69
ANP32E	UBE2Z	CDC42
FOXN2	CPEB3	CDC42BPA
CALN1	MCOLN2	CDCA7L
ITPR1	FOXN2	CDK16
TRIM36	DNAJB9	CDKN1C
FAM24A	C21orf91	CELF2
NEFH	TEF	CEP350
ZEB2	REV3L	CEP41
DPP10	SCRG1	CHCHD10
RSBN1	WASL	CHD9
AGO3	ASPN	CHMP7
UBXN4	ASPH	CHRM5
REST	SOX4	CHST1
LRCH1	RGS3	CHST7
TTC9	LEPREL2	CHSY3
HCN2	CALN1	CIC
TAGAP	EFR3A	CLDN11
GRHL1	PAX9	CLEC16A
CLDN11	HERPUD2	CNEP1R1
TEAD1	NEFH	CNIH1
ESRP1	EVX2	CNTN4
ZDHHC5	HAND2	COL19A1
TWF1	KAT2B	COL1A2
PAX3	CAMK2A	COL27A1
C8orf44-SGK3	NUP43	COL5A1
IQGAP2	ZNF287	CPEB1
UBE2Z	PKDCC	CPEB2
ARMC1	LMBR1L	CPEB3
MTF1	AIDA	CPEB4
NR4A3	RNF4	CPLX1
TEX2	MPP1	CREB3L2
ITGA8	ATXN3	CSMD1
TMF1	TECPR2	CSMD3
MIA3	SERTAD3	CTTNBP2
ITGA6	CCNC	CUL3
APPL1	CIC	CXCL5
FZD10	ZNF804A	CXXC4
MYO5A	RNF180	CXXC5
PIAS4	FMR1	DAAM1
COL27A1	NFIX	DAB2IP
NEFL	PIK3R3	DACT1
RGL1	FXR1	DBT
SNN	ITGAV	DCAF6
TEF	DNAJC30	DCLK2
MPP1	PDE10A	DCP1A
CPEB2	GRIA1	DCX
GLCE	ESRP1	DDIT4
ST6GAL2	TMEM143	DDX3X
GFPT2	MOCS2	DDX3Y
UBE2W	ITGA5	DENND4B
NKX2-3	PAPD7	DESI1
ADAM19	KLHL15	DKK3
PDZD2	ADCY3	DMXL1
COX20	KALRN	DNAJB12
ALKAL2	GRHL1	DNAJB9
ZFAND1	GOLGA4	DNAJC27
SSBP2	REXO1	DNAJC30
PCDH7	SOSTDC1	DOCK5
IDH1	CDKN1C	DOCK9
PAX9	MTMR9	DOK5
ADAMTSL1	USP45	DPP10
CACNA1I	TACC2	DPY30
PITPNA	FZD10	DSC2
MMP10	DPY30	DSCAML1
MEF2D	DSCAML1	DSTYK
ROBO2	FAM133B	DTX2
ANO8	FAR1	DUS2
ADAMTSL3	ACTC1	DUSP1
PCOLCE2	SSFA2	DUSP10
ATG14	NFIA	DUSP5
SOSTDC1	MARCH4	DUSP6
ITGA5	NFIB	DYRK2
ARRDC3	EIF4G2	E2F3
PIK3R3	MMD	EDEM1
EOMES	NOVA1	EFR3A
CNEP1R1	PTGER4	EFR3B
SGPP1	APPL1	EGR2
SLC10A7	FAM135A	EIF4G2
STRN3	WWP2	EIF5B
WWP2	ANKIB1	ELK4
GLYR1	ADAM10	ELOVL4
SERTAD3	DOCK9	ELOVL6
TENT4A	UBE2W	EN2
FAM20C	OTUD3	EOMES
SOX11	CPEB4	EPC2
MOAP1	BSDC1	EPG5
NPC1	SOX11	EPHA8
FHL2	RGS17	EPS8
ITPRID2	NSMF	ERC2
PALLD	AURKA	ERGIC2
DAAM1	TBX20	ESRP1
ATXN3	C10orf118	EVI5
BCL11A	ZDHHC5	EXOC5
PPP1R37	SELT	EZH2
OSBPL5	NKX2-4	FAM110B
TOB2	DSC2	FAM110C
PTPRD	PPP1R12C	FAM117B
SOX4	SLC32A1	FAM126B
DYRK2	CHRM5	FAM133B
SRPRA	GFPT2	FAM135A
ADRB1	PCMTD1	FAM160A2
PHLPP2	GATA6	FAM160B1
PTGER4	DSTYK	FAM19A1
SNAPC1	C11orf24	FAM20C
DUSP5	MYCBP2	FAM214A
TOB1	NF2	FAM81A
ZNF24	CDC27	FAM84A
TCF21	ANO8	FAR1
ADCY3	PIKFYVE	FARP1
ANKRD44	WRNIP1	FASLG
PIK3CB	GOLGA3	FBN1
DENND4B	LATS2	FBN2
PRKAR2B	PDZD2	FBXO28
SH3PXD2A	MRS2	FBXO33
PCMTD1	CDK5R1	FBXW7
CIC	ELOVL4	FCHO2
FNBP4	ACOX1	FHL2
KAT2B	LURAP1L	FHL3
PKDCC	FNDC3B	FKBP1A
PTPRJ	RGL1	FMN2
SLC25A36	RASSF3	FMR1
RNF141	GOLGA8A	FNBP4
RANBP9	ZFC3H1	FNDC3B
PDZD8	PCDH11Y	FNIP1
PTPRK	ITM2B	FNIP2
KBTBD8	GLYR1	FOSL2
SLC24A3	RAD21	FOXG1
RAB3C	DNAJB12	FOXN2
TMEM229A	SESN3	FOXN3
GOLGA4	PIAS4	FOXP1
BSDC1	CADM2	FRMPD3
PPP1R12C	NSMAF	FRS2
APBB2	EVI5	FRY
PNISR	CPEB2	FRYL
ATRX	NSG1	FSTL1
MTMR9	NPTN	FXR1
EVI5	XYLT2	FZD10
UBASH3B	SLC25A51	G3BP2
GATA2	FAM110C	GAA
P3H3	COL1A2	GALNT7
SLC39A8	ANKRD44	GAP43
FMN2	GAP43	GAS2L3
LMBR1L	KIAA1024	GATA2
SLC7A11	IQGAP2	GATA6
KLHL15	ZEB2	GATAD2B
PCDH11Y	PALLD	GDF11
PLEKHB2	PER2	GFPT2
C20orf194	GDF11	GID4
CXCL5	AP1AR	GIGYF2
COL19A1	PIK3CB	GIT2
PPP1R12A	ARRDC4	GLCE
ZNF721	HCN2	GLRA1
DUSP10	SGPP1	GLYR1
RIMS2	ST6GAL2	GNAQ
RNF180	KLHDC10	GOLGA1
SEMA3A	C2orf69	GOLGA3
ARF1	PPP1R12A	GOLGA4
SLC9A7	BRMS1L	GOLGA7
MAST4	SLC2A14	GOLGA8A
CCNC	NR4A3	GOLGA8B
DUS2	MYLIP	GOLGA8J
PDE10A	LRCH1	GOLGA8M
KLHDC10	PTEN	GOLGA8O
BCAT2	SYNDIG1	GOLGA8R
SLC25A16	PRDM15	GPC6
SCUBE3	SLC24A3	GPM6A
ZNF521	TMEM87A	GPR137C
TGIF1	PPAP2B	GPR158
RPL15	EIF5A2	GPR180
TPPP	TOB2	GRAMD1B
TULP4	ING2	GRHL1
SPTBN4	MARK1	GRIA1
PAXBP1	TMCC3	GRID2
OTUD4	TRAF3	GRK5
RGS3	FAM160A2	GRM7
PITPNM2	FRY	HAND1
JOSD1	BCL2L11	HAND2
RNF44	GPR137C	HAS2
SLC38A2	DNAJC27	HAS3
STYX	MEF2D	HCN2
XPNPEP3	MTHFD2	HECW1
HERPUD2	DOCK5	HERC2
PEAK1	KBTBD8	HERPUD2
FAM135A	FAM126B	HIPK1
PCGF3	RPS6KA4	HIPK3
GRAMD2B	CASD1	HIVEP1
TET2	SOCS5	HNF1B
RAD21	ITGA6	HNRNPU
SH3D19	FAM110B	HOXD10
C11orf24	PHTF2	IBSP
PHTF2	ARHGEF10	IBTK
CBFA2T3	KLF6	IDH1
C5orf30	TMEM255A	IKZF2
YIPF4	HIVEP1	IMPA2
SNAP91	PEAK1	ING2
NSMAF	RABGAP1L	INSIG1
TNPO1	GPM6A	IPO5
HNF1B	GOLGA1	IQGAP2
DSC2	VPS54	IRS2
MED19	INSL5	ITGA5
SCAF11	IBTK	ITGA6
GPR158	SLC6A1	ITGA8
RORA	PTPRJ	ITGAV
UCHL5	SLX4	ITM2B
RNF4	S100A2	ITPR1
FRY	TULP4	JARID2
CDKL5	PRDM13	JMY
FAM126B	LMO2	JOSD1
GATA6	RRN3	JPH2
RAB14	SMAD7	KALRN
PCYT1B	FUT11	KAT2B
MAP3K20	DENND4B	KBTBD8
TACC2	HAS3	KCNA1
MFHAS1	PEX5L	KCNC4
DDX3X	CNNM4	KCND2
NF2	CSMD3	KCNJ3
RPS6KA4	EOMES	KCNK10
RBM47	CXCL5	KCNK3
PTPRO	SIK1	KCNN3
REXO1	GAA	KIAA1109
SLC32A1	PHLPP2	KIF3B
COL1A2	LIN54	KIF5B
LYST	ROBO2	KLF2
BAZ2B	RFX1	KLF4
NSMF	SKOR1	KLF6
MSR1	UVRAG	KLHDC10
COL5A1	DDX3Y	KLHL11
OTUD3	CXXC5	KLHL14
NKX2-4	GOLGA8J	KLHL15
WASL	SUN1	KLHL29
TBC1D8	ASXL2	KMT2E
SLC4A8	PAX3	KRT1
IBTK	SLC2A3	LATS2
PGBD2	ADM	LDLRAD4
FXR1	PTPRK	LHFPL2
ACOX1	EN2	LIN28A
TMEM255A	LBX1	LIN54
GPR137C	FNBP4	LMBR1L
MAPK8	ARHGAP29	LMO2
MMD	TWF1	LONRF3
EDEM3	FNIP2	LPP
RAB8B	CXXC4	LRCH1
BAHCC1	SUV420H1	LRP1B
ZNF827	PDXDC1	LRRC1
MARCH4	EXOC5	LRRC20
FAM19A1	DTX2	LRRC4
INSIG1	SLC4A10	LUZP1
ZFHX4	SLC9A1	LYST
GOLGA1	CACNA2D1	MAFK
ZC2HC1A	BAZ2B	MAN2A1
CTTNBP2	SLC37A3	MAP1B
KMT5B	C5orf30	MAP2K4
PSMD14	ITPR1	MAPK8
HS3ST5	VWA5B2	MARCH4
CPEB4	SYNJ1	MARCH8
SOCS6	HAS2	MARK1
ZNF595	YIPF4	MBNL3
CCDC186	COL27A1	MBOAT2
TMEM267	CHRM2	MCOLN2
ZNF385D	LYST	MEF2D
C19orf12	SYT1	MFHAS1
TRIO	GABRA3	MGLL
NFYB	JMY	MIA3
MFF	GNS	MMD
FAM160A2	TSC1	MMP16
FOSL2	C2CD4C	MOAP1
PTGES2	DRGX	MORC3
RFX1	EDEM1	MPP1
PAPSS2	PMEPA1	MS4A2
DNAJB12	C20orf194	MTDH
SELENOT	PRKAR1B	MTF1
ELOVL4	PIK3AP1	MTHFD2
ABHD13	GATA2	MTMR9
CELF2	CELF2	MYCBP2
CPNE8	GOLGA8M	MYH9
NCAPH2	HOXB8	MYLIP
LIMCH1	GOLGA8I	MYO18A
SBNO1	HMX3	MYO1B
HIPK1	GRAMD1B	MYO5A
MYCBP2	BCL11B	N4BP2
SLC9A1	DAB2IP	NAA50
MBOAT2	AFF1	NAV3
LONRF3	BAI3	NCKAP5
DMXL1	IRS2	NCOA3
AADACL3	CCNJL	NECAP1
STX17	PCDH7	NEDD4L
VPS4B	EIF1	NEFH
CASD1	SERTAD2	NEFM
AIDA	ZC2HC1A	NEO1
GNPDA2	DPP10	NETO1
CNIH1	FASLG	NF2
KLF8	C16orf87	NFATC2IP
CHRM5	NIPAL1	NFIA
CHCHD10	MYLK	NFIB
AFF1	FCHO2	NFIC
FKBP1A	TFAP2E	NFIX
MINAR1	GALNT7	NFYB
PLEKHG3	PAPD4	NHLH2
LRRC1	ADAM19	NIPAL1
NUP43	OSBPL5	NIPBL
DSTYK	DACT1	NKX2-3
PRSS12	MTF1	NKX2-4
IRS2	NEURL1B	NLK
SERINC5	KLHL31	NOL7
TBC1D12	GOLGA8O	NOTCH1
FCHO2	PAFAH1B1	NOVA1
TWIST1	MTDH	NPAS3
ARHGEF17	SCN8A	NPC1
ZNF287	IKZF4	NPNT
ASPN	PCGF3	NR4A3
TPCN1	ZBTB40	NRF1
KLHL11	NRF1	NRG1
GPC6	TAF1	NRK
PIK3AP1	ADAMTSL3	NSF
ATP7A	SSBP3	NSG1
PRRC2B	YWHAZ	NSMAF
DDX3Y	LDLRAD4	NSMF
PIP5K1C	AC068987.1	NUFIP2
EPC2	IMPA2	NUP43
LIN54	ASB7	OSBPL5
DOCK5	FMN2	OTUD3
ZNF532	OSER1	OTUD4
BMPR2	MBD2	OXSR1
XYLT2	HOXC4	PAIP1
ARPC2	CREB1	PALLD
NFYC	ITGA8	PALM2
USP45	TRAK2	PANK3
MAP7D3	TTC28	PAPOLA
SFXN1	HOXC8	PAX3
PUS7	FOXP2	PAX9
GRM7	PTF1A	PAXBP1
DUSP6	CD2AP	PCDH11X
PLXDC2	SLC9A2	PCDH11Y
CSMD3	FKBP14	PCDH7
KLHL29	TCF4	PCGF3
MCL1	DDIT4	PCMTD1
ANKIB1	FOSL2	PCOLCE2
PER2	RBFOX2	PDE10A
NOTCH1	PRR24	PDS5A
ATP6V1B2	IPO5	PDS5B
FBXO33	SEMA3A	PDXDC1
GOLGA8A	SDC2	PDZD2
NRG1	ARF1	PDZD8
ARRDC4	H3F3B	PEAK1
LUZP1	GRK5	PER2
AFF3	LPP	PEX5L
ASPH	DMP1	PGAM1
CD2AP	SLC39A6	PHF3
FMR1	EBAG9	PHLDA1
ZNF230	CHMP7	PHLPP2
KLF2	CACNA1I	PHTF2
SEC31B	DUSP1	PIAS4
BSN	NHLH2	PIK3AP1
C5orf24	SATB2	PIK3CA
C6orf62	PDHB	PIK3CB
DTX2	PCDH20	PIK3R3
SETD5	TMCC1	PIKFYVE
GPBP1L1	C5orf24	PIP4K2C
NEDD4L	DDHD2	PIP5K1C
TSC1	CDC42EP2	PITPNA
MYLIP	RRBP1	PITPNC1
VWA5B2	UBASH3B	PITPNM2
MYH9	XPR1	PKDCC
ELOA	SEC31B	PLD1
SERTAD2	AATK	PLEKHA1
CCDC113	TMED5	PLEKHB2
FBXO28	COL19A1	PLEKHG3
RBPMS2	LONRF3	PLEKHM1
RNF11	DOK5	PLXDC2
NIPAL1	FAM46A	PNISR
GOLGA7	GOLGA8R	POLK
MCOLN2	RNF166	PPARGC1B
ELK4	RAB3B	PPCS
PAPOLA	SAR1B	PPP1R12A
NPNT	KLHL3	PPP1R12C
CLCN5	KIF5B	PPP1R37
NUFIP2	NPNT	PPP1R9A
NIPBL	NETO1	PRDM13
ZNF804A	TBC1D8	PRDM15
GRIP2	ADAMTSL1	PRKAR2B
PHF3	ATP8B1	PRKCE
OXSR1	SIRPA	PRRC2B
DSCAML1	FOXG1	PRSS12
PIK3CA	ADAMTS9	PSMD14
BTG1	PRKCE	PTAR1
IL36B	VPS4B	PTEN
ARHGAP24	FAM84A	PTF1A
GRIA1	CDC42	PTGER4
MS4A2	ZDHHC3	PTPRD
FASLG	SH3D19	PTPRJ
NRK	RAP1A	PTPRK
FAM81A	ERC2	QKI
CCNE2	PEX3	QSER1
PTPN14	HOXC12	RAB14
MTFMT	MIER3	RAB23
REV3L	SKI	RAB3C
GALNT7	BSN	RAB8B
MPP7	ZFPM2	RABGAP1L
ROBO1	GIT2	RAD21
ATP2B4	ARPC2	RANBP9
KIF1BP	TMEM200B	RAP1A
SLC52A1	PTPRG	RAP1B
ITM2B	CFL2	RASSF3
KIF5B	FHL3	RBFOX2
POLK	SPHK2	RBL2
PPARGC1B	GPR173	RBM27
SGK1	SH3PXD2A	RBM47
SPOCK2	SLC25A16	RBPJ
TRAK2	PLEKHG3	RBPMS2
PDS5B	SREK1IP1	REST
AZIN1	CASK	REV3L
PRKCE	PWWP2A	REXO1
CHKA	E2F3	RFX1
ATP6V1FNB	CLK3	RFX7
FNDC3B	HOXD10	RGL1
DPF3	DCC	RGS17
IBSP	ROBO1	RGS3
TTC17	LRP1B	RHPN2
HECW1	H3F3C	RIMS2
CHST1	STK39	RNF11
KLF6	CCNE2	RNF141
MICU1	MAFK	RNF157
GATAD2B	ARHGEF17	RNF180
FOXN3	PIP5K1C	RNF38
ANGPTL2	KCNN3	RNF4
PIP4K2C	ZNF385B	RNF44
SIM2	ZCCHC2	ROBO1
IKZF2	GOLGA8B	ROBO2
SIK1	CAND1	RORA
FAM214A	AIFM1	RPL15
MARCH6	NPC1	RPS6KA4
TPBGL	LRRC4	RPS6KB1
ASB7	FSTL1	RRBP1
SHOX	N4BP2	RRN3
ANKRD12	AGO3	RSBN1
SIK1B	KCNK10	RUNX1T1
EFR3B	RORA	RYR3
LRRC38	AHCYL1	S1PR1
CXXC4	UBE2G1	SAR1B
C18orf25	STARD13	SATB2
RBPJ	HIPK1	SBNO1
IFIT2	PHF3	SCN8A
CHMP7	CEND1	SCRG1
DBT	KRT1	SCUBE3
QSER1	GCLM	SEC31B
KCNA1	ARID1B	SEL1L3
FAM133B	NFATC2IP	SEMA3A
E2F3	RBL2	SEMA6D
EGR2	FAM196B	SERTAD2
STRN	STRN3	SERTAD3
SYT1	ANO4	SESN3
GRID2	MBNL3	SESTD1
NECAP1	CRTAM	SETD5
ZNF280D	TBC1D12	SETD7
LPP	SMIM14	SFMBT2
TTC28	CLGN	SFXN1
LDLRAD4	ICK	SGK3
DNAJC30	NCOA1	SGPP1
GDF11	KIF1B	SH3D19
CDC42	WDR81	SH3PXD2A
AFF4	TRIO	SHOX
ERBIN	CHGA	SIK1
FUNDC1	NOV	SIM2
SOCS5	PAPD5	SKI
TCFL5	TTC9	SLC12A2
SLC12A2	GATAD2B	SLC12A5
JPH2	SETD7	SLC17A6
EPS8	TBX3	SLC24A3
DDIT4	GRM7	SLC25A16
CEP41	PPP1R3D	SLC25A32
FAAH2	INSIG1	SLC25A36
RABGAP1L	CHSY3	SLC30A7
IMPA2	QSER1	SLC32A1
ZNF224	ADAM23	SLC37A3
CDH10	NRK	SLC38A2
ADAM23	USF2	SLC39A6
SLC30A7	POLK	SLC45A4
HPS6	AXL	SLC4A10
GRAMD1B	ANKRD13C	SLC4A8
MGST1	MBOAT2	SLC6A1
EXOC5	TBC1D19	SLC7A11
SKI	PITPNM2	SLC9A1
EZH2	SOBP	SLC9A2
SIRT6	RUNX1T1	SLC9A7
ATP2A2	ZNF532	SLX4
DCX	TWIST1	SMAD6
SMURF1	PDE8A	SMAD7
PDXDC1	EZH2	SMURF1
ELOVL6	BMPR2	SNAI1
RBFOX2	ZDHHC21	SNAP91
PLEKHM1	GRID2	SNAPC1
PLGLB2	TOP1	SNN
PGAM1	ZBTB18	SNX13
SLC6A1	ATP2A2	SNX2
CHD9	PIP4K2C	SOCS5
CHST7	EGR2	SOCS6
CHM	DLGAP2	SORCS3
FRYL	FKBP1A	SORL1
WDR81	KLHL29	SOSTDC1
AIFM1	RBFOX1	SOX11
GOLGA8J	EPS8	SOX4
NHLH2	MSRB3	SPHK2
CCSER2	LCOR	SPOCK2
AXDND1	COPS2	SPRYD4
CHSY3	ESRRG	SPTBN4
SCAI	JPH2	SRPK2
GOLGA8M	EPB41L4A	SSBP2
TRIP13	NPAS3	ST6GAL2
ADM	RAG1	STARD13
TBX3	ERBB2IP	STK39
GOLGA8O	SLC38A2	STRN
LATS1	RNF44	STRN3
PBLD	PANK3	STX17
PLGLB1	CTTNBP2	STYX
GOLGA8R	RP11-770J1.4	SYNDIG1
HBS1L	MYH9	SYNJ1
SCRG1	MAP1B	SYT1
HOXD10	DBT	TACC2
NPAS3	SNAI1	TAF1
PAXIP1	PTPRD	TAGAP
FAM84A	OTUD4	TBC1D12
C2CD4C	BAK1	TBC1D19
CUL3	ATP2B4	TBC1D8
TMSB4Y	KCNC4	TBL1XR1
SEL1L3	GRAMD4	TBX3
SPRR2E	GPRC5A	TCF21
FAM110B	AKAP10	TEAD1
EDAR	FBXO28	TECPR2
HAND1	MOB4	TEF
MAN1A1	LRRC20	TENM1
VASH2	C16orf52	TEX2
AXL	GRM2	TFAP2E
ADGRA2	QKI	TFDP2
FRMPD3	PDS5A	TGIF1
DYNLT3	RAB8B	TMCC1
NFIB	BLOC1S5	TMEM143
CABS1	UBR1	TMEM184B
TMEM184B	NUTF2	TMEM229A
RAP1A	TOR1AIP2	TMEM255A
KCNK10	GAN	TMEM50B
GOLGA8B	CTNNBIP1	TMEM87A
HAS3	GAS2L3	TMF1
P2RY13	HECW1	TNPO1
RAP1B	NKPD1	TNRC6B
RUNX1T1	MARCH8	TOB1
DPY30	TPCN1	TOB2
BCAT1	JARID2	TOR1AIP2
DKK3	RFX7	TPBGL
NETO1	MAT2B	TPCN1
RASSF3	C6orf62	TRAF3
SYNPO2	DCLK2	TRAK2
PTF1A	IKZF2	TRAM2
PCK1	USP44	TRHDE
NOVA1	KMT2E	TRIM33
PLCL2	SLC45A3	TRIM36
TMEM87A	ZBTB46	TRIO
SCN3A	OXSR1	TRIP12
TSTD2	LIN28A	TSC1
PALM2	FAM160B1	TSSK6
NFIC	ZNF385D	TTC14
STK39	NUDCD3	TTC28
SMAD7	CACNA1H	TTC9
SFMBT2	PALM2	TULP4
ATXN1L	UNC79	TWF1
RIMBP2	ARID5B	TWIST1
TMCC1	DUSP6	UBASH3B
NEO1	S1PR1	UBE2W
SLC4A10	NCKAP5	UBE2Z
RPL9	TTPAL	UBXN4
PEX5L	FREM2	UGP2
QKI	WDFY3	USF2
GAP43	EIF5B	USP28
CEP350	METAP1	USP36
SETD7	ALX4	USP44
DNAJC27	PAIP1	USP45
CNTN4	RAB14	UVRAG
GRIA3	TPBGL	VPS4B
STARD13	HOXD11	VPS54
NLK	TGFB2	VWA5B2
PANK3	PCDH10	WASL
LOC110117498-PIK3R3	RP11-766F14.2	WDFY3
WWC1	HSPE1-MOB4	WDR81
ANKRD13C	PITPNA	WWC1
ATXN7	SRPK2	WWP2
SLC45A4	TFDP2	XRN1
CES5A	ITPRIPL2	XYLT2
SLC9A3R2	SCUBE3	YIPF4
PDE1A	RNF11	ZBTB18
VPS54	PLEKHM1	ZBTB20
NFIA	HMGA2	ZBTB46
KCNN3	TMEM184B	ZC2HC1A
MOB3A	STYX	ZDHHC21
ZBTB20	BMP7	ZDHHC3
RFX7	KCNJ3	ZDHHC5
JRKL	HAPLN1	ZEB2
PAPOLB	NAA15	ZFC3H1
OPRM1	SOCS6	ZFHX3
SLC37A3	FAM214A	ZFHX4
PRDM13	PLXDC2	ZFYVE21
SLC11A2	MYO5A	ZNF287
RRN3	XRN1	ZNF385B
MAFK	KLHL18	ZNF385D
KIAA0825	DLG5	ZNF469
ATP8B1	PLD1	ZNF512B
CHIA	PRKAR2B	ZNF521
RNF157	PDP2	ZNF532
PCDH9	FRMPD3	ZNF597
STEAP4	NAA50	ZNF804A
VSIG10	MAP4K2	ZNF827
PTAFR	GPC6
SLC39A12	CERK
ASB5	BACH1
PIAS1	AZIN1
MRTFB	SNAP91
DOK5	EPC2
NRF1	KPNA5
INAFM1	BMPR1A
AQP8	NCOA3
MGLL	CBFA2T3
NRG4	SFMBT2
LPIN1	DCX
ABCG4	C11orf87
ZNF716	AGGF1
ZNF512B	ASTN1
DACT1	DIRAS1
ZBTB46	GREB1L
PAIP1	TRPC4
S1PR1	ZFHX3
AFAP1	ANGPTL2
C16orf72	SFXN1
EIF4G2	TEX2
ULK1	DCAF8
TENT4B	HERC2
KCNC4	ZNF496
BCL9	HEG1
LSAMP	FAM117B
AGGF1	PDCD6IP
PLD1	CPEB1
DUSP1	SLC4A8
LRRC8D	MED29
TMEM50B	ZBTB34
FOXP1	LRRC1
FARP1	RNF157
GAS2L3	ZFP91
NFATC2IP	KIF3B
STEAP2	CCNJ
LRRC20	FRS2
AHCYL1	DAAM1
KCND2	DENND4C
HERC2	SORCS3
MYO18A	CLIP4
TSSK6	SMARCA5
NFIX	SORL1
RPL22L1	GPR124
TRAM2	KLHL11
CSMD1	RP11-1055B8.7
ZNF140	CREB3L2
ADGRB3	FBXO33
ZFHX3	SP1
OTUD6B	UPF2
CDKN1C	TNPO1
TRAF3	FAM196A
GIGYF2	PHF15
SPHK2	TRAM2
SLC9A2	FAM76B
DAB2IP	MTF2
TRIP11	SETD5
CXADR	ZNF521
DCP1A	ENTPD4
USF2	ATXN1
PCTP	TNRC6B
MARK1	AC010327.2
ZDHHC21	ATXN7
CDC42BPA	ADO
HNRNPU	RPS6KB1
FAM117B	RASAL2
NOL4L	ZNF654
CLEC16A	CDC42BPA
ADO	ZNF469
N4BP2	LRRC8B
LMO2	GLTSCR1L
FAM110C	C20orf112
KLF5	DCP1A
KCTD2	HNF1B
SLC5A12	ZNF512B
UVRAG	AFF4
TRIM33	VCL
APOL6	AFF3
C5orf63	PAX5
SZRD1	GPR158
PANK1	SPTBN4
CCDC89	FUBP1
CLEC3A	STRN
EIF5B	FBN1
SNAI2	SLC25A36
KLHL21	C18orf25
DPY19L4	PRKAB2
SLC38A11	SLC44A1
HDAC2	WHSC1L1
PITPNC1	MLLT10
CAMK2A	REST
SATB2	ATRX
APH1B	ZNF804B
SLC1A2	ZBTB10
ENTPD1	PAXBP1
ZBTB18	LUZP1
VDAC2	PAWR
DCLK2	CHD9
XRN1	SEMA6D
KIF3B	RYR3
ERC2	SNX2
EID2B	ACTR3
CCT6A	SETD1B
SNAI1	TTC14
TBC1D19	TBL1XR1
WDFY3	CLEC16A
RAPGEF3	NRG1
GEMIN2	STX17
KLF12	PRKAA2
LRP1B	ELK4
USP9Y	RASSF2
PTGFR	CNTN4
SRPK2	KCNK3
IPO5	TSSK6
ME1	MGLL
SRSF3	SEL1L3
ZNF597	BCL9
MOSMO	AIFM2
SEC24A	PROX1
SNX2	MARCH3
CLTA	MITF
AGPS	EPG5
TMEM143	GIGYF2
MTDH	PRPF40A
AURKA	FOXN3
FECH	RBPJ
PPP1R1C	HHIP
HES2	PPARGC1B
LRRC4	BAZ2A
KMT2E	STAG2
SLC5A7	PDE3B
ATL3	MYT1L
KCNK3	TRIM33
FAM13B	FRYL
COL12A1	MMP16
ZNF469	NLK
RPS6KB1	LRRFIP2
CIDEA	CACNA1C
HDAC9	FBN2
EFNB3	RP1-170O19.20
ODAPH	ZDHHC23
CREB3L2	NFYB
IKZF1	CPLX2
BTLA	DOCK4
SLC4A7	ENTPD5
USP44	AC012123.1
SENP6	PPP6C
FHL3	GXYLT1
MTHFD2	RIMS2
KIF5C	COL5A1
HMBOX1	EFR3B
TRIM6	PARP8
RNF217	KCND2
COL11A1	AQP2
ZDHHC3	ATL3
ZNF776	PAPOLA
TAF1	TRHDE
FOXG1	CALM3
CCR9	FBXL17
NSG1	GPATCH8
TTC14	PURG
GAA	DAG1
ARFGEF2	RBPMS2
PIK3R1	NACC2
RAP2C	MAPK8
CABLES2	RNF150
LGI2	WDR37
CAVIN2	DPP8
APOBEC3F	SNX30
VEZF1	SLC45A4
CDKL4	GLCE
GPM6A	PRSS12
PFN2	ATP6V1B2
NCOA3	ATMIN
ZNF486	CEBPA
TP63	NRAS
SYNDIG1	FBXO32
TFAP2E	BMP2K
FBN2	PRDM16
YTHDF3	ACAN
ING2	DDX3X
CXXC5	CDK16
C7orf25	PPIP5K2
ZNF17	DMXL1
MMP16	PITPNC1
TLR4	CENPP
DESI1	USP36
NAA50	ATXN1L
IGF2BP3	SLC1A1
SAR1B	MYO18A
ARHGAP29	KCNA1
MBNL3	SLC16A10
SLC39A6	DYRK2
EMB	ABL2
TNFRSF13B	TRPM3
CNDP1	NOMO2
SLC6A17	KIAA1549L
MFN1	NEGR1
CPLX1	NOMO1
HNMT	PVRL1
TRIM44	HECW2
IL6ST	ARPP19
SLITRK5	MFHAS1
GRK5	ATP11A
EN2	RANBP9
ZNF385B	ZNF597
GHSR	ANK3
TMEM119	NIPBL
SV2C	NFIC
ZNF711	NBEAL1
RBL2	CEP350
FAM47E-STBD1	ZNF451
BRMS1L	SNX13
SEMA6D	SLC7A11
FSTL1	FBXO41
TRIP12	FAM81A
PPP1R9A	PPP1R9A
TENM1	ABHD13
KRT1	NEDD4L
SMU1	DCHS2
SEC24C	NOTCH1
NOL7	COG1
FAR1	SBK1
RYR3	PDZD8
TRHDE	NF1
KCNJ3	SLC9A7
MARCH8	PCDH1
CNOT4	ELFN2
SESTD1	ALPK3
PFKFB4	CSRNP3
MYH3	ARL5B
NECTIN1	KLF3
PRDX5	SIM2
KLRF1	ATP7A
CEP135	SPOCK2
C2orf69	ZNF148
SPRR2B	TTBK2
PRDM15	TCHP
RIF1	SP4
GNB3	RBM27
HAS2	NFAT5
TFDP2	PPM1H
TNRC6B	SMAD6
FDX2	TBC1D30
SNAP47	CCT6A
EIF5	DESI1
NAGA	SMURF1
PHLDA1	PHLDA1
BPHL	TUB
CRHBP	EPHA8
TRMT12	RFX3
PPP1R3A	ARFGEF1
PEPD	AP5M1
SMAD6	SGK3
CPEB1	STX7
ADAMTS3	CCDC71L
SLC7A6	PLEKHA6
SORL1	FARP1
JARID2	CNOT2
CNOT6	ELOVL6
RSRC1	CUL3
TESK1	FST
LAMP2	KDM2A
WDR20	GOLGA7
FGF2	CASKIN1
ZNF124	VPS13B
PTK2	TENM1
MMAA	NEO1
PDS5A	RAB3C
EPHA8	PNISR
IL1RL1	ATG14
SORCS3	SYT2
TOR1AIP2	ZNF827
ARPP19	PIK3CA
ARFGEF1	ZFHX4
KALRN	FOXP1
NAV3	SLC30A10
RPL37	TMEM50B
RRBP1	IGFBP7
FRS2	TRIP12
PRAMEF1	ABI2
LIN28A	HERC3
RGS7BP	SLC30A7
	SBNO1
	CCSER2
	NAV3
	RAD51D
	PSMD14
	NUCKS1
	GID4
	WWC1
	TFAP2A
	NOVA2
	SSBP2
	HNRNPU
	ZNF652
	NXPE3
	TRIM36
	SDK1
	CENPF
	SESTD1
	FOXP4
	DNMT3A
	PGAM1
	CPLX1
	TTLL7
	KIAA1211
	NUFIP2
	KAT7
	ARFGEF2
	NOL7
	SMG1
	TCEB3
	RNF10
	PDS5B
	PRRC2B
	XKR7
	GRIK3
	SLC12A2
	STAU2
	SIK2
	MRPS25
	DCAF10
	GLUL
	SDC3
	DDI2
	HNRNPA0
	FGB
	USP31
	MS4A2
	IBSP
	POFUT2
	PCDH11X
	CSMD1
	ZBTB20
	SLC24A4
	CDH19
	C8orf44-SGK3
	KCNH1
